# Supplementary material for: Use of Network Analysis and Spread Models to Target Control Actions for Bovine Tuberculosis in a State from Brazil
Source: Microorganisms. 2021 Jan 22;9(2):227. doi: 10.3390/microorganisms9020227 (PMC7912437; doi:10.3390/microorganisms9020227)
Supplement: Supplementary file 1 [file microorganisms-09-00227-s001.zip]

Archive with 10 entries (9 files):
- figuras suplementar/
- figuras suplementar/Supplementary  figure 2 ktesp_5km_comp.png
- figuras suplementar/Supplementary  figure 3 ktesp_10km_comp.png
- figuras suplementar/Supplementary  figure 5 TLS_sori_removal_simulation_tll2.png
- figuras suplementar/Supplementary  figure 6 sensiblidade LOCAL model sori-02.png
- figuras suplementar/Supplementary  figure 7 sensibilidadeglobal_1000 simulations.png
- figuras suplementar/Supplementary  figure 8 3dsensiblilidade GLOBAL sori (1).png
- figuras suplementar/Supplementary  figure 9 plot_bocxpl.png
- figuras suplementar/Supplementary figure 4 TLS_sori_spread_simulation_tll2.png
- figuras suplementar/Supplementary figure1 .png
